# Supplementary material for: Nucleophagy delays aging and preserves germline immortality
Source: Nat Aging. 2022 Dec 23;3(1):34–46. doi: 10.1038/s43587-022-00327-4 (PMC10154226; doi:10.1038/s43587-022-00327-4)
Supplement: Fig. 1 — Statistical source data. [file 43587_2022_327_MOESM2_ESM.xlsx]

## Sheet: DATA
Fig. 1b (left)					Fig. 1b (right)					Fig. 1d						Fig. 1f					Fig. 1h
D2		D13			D2		D13			WT	anc-1(RNAi)	lgg-1(RNAi)	rab-7(RNAi)	daf-2(RNAi)		WT	anc-1(RNAi)	lgg-1(RNAi)	rab-7(RNAi)		Area						Intensity
WT	anc-1(RNAi)	WT	anc-1(RNAi)		WT	anc-1(RNAi)	WT	anc-1(RNAi)		0.62	0.1	0.29	0.81	0.54		13.328	1.891	11.565	10.99		Control	Chl	Starvation	Starvation/Chl	UV	UV/Chl	Control	Chl	Starvation	Starvation/Chl	UV	UV/Chl
10	43	39	82		25	30	51	87		0.6	0.2	0.22	0.82	0.55		9.024	3.363	16.137	14.935		60	61	53	67	69	71	12	29	18	15	15	59
13	42	49	85		38	31	45	95		0.45	0.15	0.21	0.75	0.51		9.562	3.102	12.99	12.293		76	62	62	71	59	62	17	27	28	25	26	43
17	29	58	81		35	32	40	91		0.44	0.19	0.27	0.68	0.42		9.565	0.745	10.031	11.711		75	63	52	60	64	65	12	36	17	21	22	41
11	55	55	75		32	33	60	88		0.25	0.14	0.15	0.78	0.48		18.402	0.849	20.518	16.287		58	62	60	75	49	56	22	29	24	24	16	59
8	38	52	68		31	35	62	81		0.63	0.15	0.39	0.79	0.65		8.194	1.283	13.845	14.964		52	77	57	69	55	61	22	33	15	24	23	54
12	60	51	64		37	36	68	78		0.43	0.24	0.25	0.73	0.59		17.742	1.394	15.394	19.112		62	73	56	82	80	58	22	36	17	24	20	60
15	21	57	93		28	30	71	76		0.35	0.04	0.15	0.7	0.51		9.219	2.396	16.893	15.071		65	75	67	71	68	58	22	37	26	25	23	65
6	49	67	88		33	28	73	71		0.32	0.09	0.22	0.7	0.54		12.111	3.294	16.126	10.31		47	101.283	77	80	69	97	10	57	25	32	23	68.993
7	53	42	75		35	22	69	93		0.35	0.07	0.21	0.64	0.67		17.283	1.485	14.498	12.394		56	115	71	94	78	85	9	40.5	35	24	19	62
14	60	40	72		28	23	65	87		0.41	0.08	0.29	0.85	0.45		10.394	1.694	12.394	16.286		64	90	67	95	110	79	11	58	55.372	24	48	60
19	45	47	69		41	27	62	84		0.33	0.1	0.39	0.75	0.41		14.283	1.283	19.394	17.332		115	82	22	38	114	79	26	55	54	54	54	67
22	36	49	95		30	32	54	80		0.49	0.05	0.22	0.71	0.43		15.384	1.386	20.395	12.844		112	123	111	71	110	86	21	44	60	32	58	54
6	39	41	78		28	31	58	71		0.28	0.11	0.25	0.72	0.49		9.849	3.485	11.274	12.338		58	83	91	65	106	86	32	43	57	29	48	54
16	32	52	81		35	30	67	89		0.29	0.18	0.22	0.72	0.41		11.293	2.304	13.495	14.938		61	95	46	60	103	86	39	41	60	43	54	74
13	58	56	81		29	36	70	84		0.35	0.26	0.17	0.89	0.46		10.495	0.374	17.495	13.622		66	101	66	132	90	86	43	58	54	58	59	65
11	40	65	85		21	35	62	71		0.4	0.22	0.26	0.81	0.52		12.384	0.859	16.394	14.212		66	95	39	119	101	86	35	68	61	61	43	61
8	41	53	73		27	31	47	74		0.27	0.16	0.35	0.79	0.63		11.288	1.384	13.928	15.945		94	92	39	113	94	80	37	62	44	67	59	63
7	67	51	52		37	28	52	79		0.31		0.4	0.85	0.7		9.583	0.948	10.826	15.384		118	82	94	101	111	98	39	49	46	60	62	63
8	40	55			34	35	56	81		0.38		0.22	0.6	0.73		8.394	2.039	12.777	14.682		96	82	68	79	90	88	52	47	43	45	67	61
11		59			32	34	60	87		0.23			0.62	0.75		11.382	0.593	12.664	13.567		76	76	86	92	81	100	59	45	57	52	50	53
13		72			28	30	62	82					0.69	0.71		12.384	0.948	15.384	16.256		87	97	71	99	98	99	27	59	50	59	55	78
		63			27	28	69	78					0.83			14.395	1.495	17.384	14.539		90	111	70	101	97	99	35	56	37	42	41	55
		50			40	24	52	74					0.87			11.284	0.594	16.393	15.872		77	81	76	119	101	103	49	36	51	40	39	68
		46			41	39.29	51	89								10.283	2.387	14.296	14.299		77	86	69	80	115	103	10	49	52	42	70	69
					38	28	54	89								11.495	1.587	18.339	18.374		99	89	79	98	108	111	38.3	55	69	56	65	70
					35	26	55	68								12.394	0.374	15.552	13.638
					32	45	59	60								14.59	0.634	16.399
					32	22	43	92								12.384	2	11.333
					31	27	40	90								13.485	1.948	15.483
						35	41	68								13.1	0.463
						38	48	65								12.983	0.475
						28	68	69								14.127	0.695
						35	67	62								13.284
						23	72	61
						21		58
						24		53
						19		72
						17		75
						27		70
								69

## Sheet: STATISTICS
Fig. 1b (left): two-way ANOVA	P-value	P-value summary
D2WTvs.D13WT	<0.0001	****
D2WTvs.D2anc-1(RNAi)	<0.0001	****
D2anc-1(RNAi)vs.D13anc-1(RNAi)	<0.0001	****
D13WTvs.D13anc-1(RNAi)	<0.0001	****
Fig. 1b (right): two-way ANOVA	P-value	P-value summary
D2WTvs.D13WT	<0.0001	****
D2WTvs.D2anc-1(RNAi)	0.9378	ns
D2anc-1(RNAi)vs.D13anc-1(RNAi)	<0.0001	****
D13WTvs.D13anc-1(RNAi)	<0.0001	****
Fig. 1d: one-way ANOVA	P-value	P-value summary
WTvs.anc-1(RNAi)	<0.0001	****
WTvs.lgg-1(RNAi)	0.0255	*
WTvs.rab-7(RNAi)	<0.0001	****
WTvs.daf-2(RNAi)	<0.0001	****
Fig. 1f: one-way ANOVA	P-value	P-value summary
WTvs.anc-1(RNAi)	<0.0001	****
WTvs.lgg-1(RNAi)	0.0015	**
WTvs.rab-7(RNAi)	0.0042	**
Fig. 1h (left): one-way ANOVA	P-value	P-value summary
controlvs.chloroquine	0.1845	ns
controlvs.starvation	0.4683	ns
controlvs.starvationchloroqione	0.0727	ns
controlvs.UV	0.052	ns
controlvs.Uvchloroquine	0.1215	ns
starvationvsstarvationchlrooquine	0.0003	***
Fig. 1h (right): one-way ANOVA	P-value	P-value summary
controlvs.chloroquine	0.0005	***
controlvs.starvation	0.0057	**
controlvs.UV	0.0043	**
controlvs.Uvchloroquine	<0.0001	****
