# Supplementary material for: Nucleophagy delays aging and preserves germline immortality
Source: Nat Aging. 2022 Dec 23;3(1):34–46. doi: 10.1038/s43587-022-00327-4 (PMC10154226; doi:10.1038/s43587-022-00327-4)
Supplement: Fig. 2 — Statistical source data. [file 43587_2022_327_MOESM4_ESM.xlsx]

## Sheet: DATA
Fig. 2b													Fig. 2d							Fig. 2f					Fig. 2h									Fig. 2j
DFCP1::GFP		GFP::LGG-1		SQST-1::GFP		atg-2;DFCP1::GFP		daf-2;GFP::LGG-1 puncta		daf-2;GFP::LGG-1 area			WT	anc-1(RNAi)	lgg-1(RNAi)	bec-1(RNAi)	anc-1(RNAi); lgg-1(RNAi)	anc-1(RNAi); bec-1(RNAi)		Control		BafA1			Control		BafA1		EBSS		EBSS/BafA1			Control		BafA1
WT	anc-1(RNAi)	WT	anc-1(RNAi)	WT	anc-1(RNAi)	WT	anc-1(RNAi)	WT	anc-1(RNAi)	WT	anc-1(RNAi)		24	66	38	52	63	63		WT	Nesprin2-/-	WT	Nesprin2-/-		WT	Nesprin2-/-	WT	Nesprin2-/-	WT	Nesprin2-/-	WT	Nesprin2-/-		WT	Nesprin2-/-	WT	Nesprin2-/-
38	181	10	43	19	39	391	372	178	499	1.82	4.95		25	63	39	58	67	65		590	880	693	822		0.0373	0.079	0.0883	0.10234	0.06848	0.0939	0.096	0.11		17	25	25	25
32	152	16	32	16	42	280	311	208	451	2.15	3.21		27	61	45	60	64	70		635	998	895	847		0.073	0.107	0.1	0.3	0.2	0.3	0.45	0.41		13	21	22	24
30	205	3	52	22	33	495	435	205	396	1.56	3.05		22	68	48	58	68	58		562	803	811	863		0.13	0.14	0.15	0.17	0.15	0.17	0.18	0.17		21	22	23	31
21	211	15	50	17	31	311	398	189	405	2.25	3.01		20	63	40	63	59	72		569	779	814	907		0.028	0.07	0.08	0.115	0.056	0.055	0.22	0.16		20	24	21	32
25	201	11	41	15	32	305	421	194	419	1.72	5.07		35	62	41	64	65	61		589	992	828	912											19	25	27	29
62	183	7	38	23	37	387	352	196	425	1.83	5.97		32	59	42	69	62	60		598	912	819	934											18	27	28	25
61	189	5	50	22	29	374	391	199	439	2.04	6.04		26	64	69	65	59	60		614	957	867	968											14	27	30	24
55	175	8	34	22	35	457	327	209	478	2.25	5.18		23	65	37	51	62	62		607	903	811	923											14	28	27	29
52	158	9	36	21	38	479	355	213	467	2.29	4.78		24	62	38	57	66	64		598	896	804	900											15	29	24	29
35	183	11	32	20	32	454	418	186	441	2.21	4.56		26	60	44	59	63	69		595	866	701	931											17	29	22	28
27	177	10	37	21	48	413	405	188	402	2.03	3.39		21	67	47	57	67	57		606	853	687	967											18	26	23	27
25	172	13	38	23	42	376	401	187	405	1.73	5.03		19	62	39	62	58	71		548	802	837	904											18	27	22	28
22	198	7	49	20	33	305	351	194	401	1.75	5.01		34	61	40	63	64	60		601	891	866	941											20	26	25	22
39	169	12	44	20	35	413	363	204	400	1.79	5.26		31	58	41	68	61	59		603	917	832	932											21	25	27	27
41	163	6	42	18	29	472	356	211	437	1.75	5.29		25	63	68	64	58	59		624	904	809	844											21	22	28	22
35	194	8	47	17	38	386	370	182	361	1.84	5.53		21	59	42	61	60	70		631	971	703	852											19	23	29	24
31	165	12	48	18	40	390	361	198	428	1.85	5.23		26	58	58	53	57	59		503	861	695	874											18	26	28	24
										1.8	5.21		22	65	60	68	55	58		501	855	691	852											17	24	26	25
										1.64	5.06		20	65	48	55	51	68		607	793	869	831											17	23	27	23
										1.69	4.99		19	64	38	64	59	65		619	861	691	838
										1.71	4.96		30	61	38	62	67	63		590	874	702	849
										1.79	4.97		27	60	42	57	66	61		588	884.191	782.143	890.048
										1.53	5.05		25	66	39	56	61	60			881	783	890
										2.24	4.96		23	63	45	59	64	62
											4.7		21	69	42	65	64	62
													20	66	44	62	65	64
													19	59	48	62	67	67
													19	60	45	65	67	59
													25		39	63	68	62

## Sheet: STATISTICS
Fig. 2b: t-test	P-value	P-value summary
DFCP1::GFP
WTvs.anc-1(RNAi)	<0.0001	****
GFP::LGG-1
WTvs.anc-1(RNAi)	<0.0001	****
SQST-1::GFP
WTvs.anc-1(RNAi)	<0.0001	****
atg-2;DFCP1::GFP
WTvs.anc-1(RNAi)	0.4183	ns
daf-2;GFP::LGG-1 puncta
WTvs.anc-1(RNAi)	<0.0001	****
daf-2;GFP::LGG-1 area
WTvs.anc-1(RNAi)	<0.0001	****
Fig. 2d: one-way ANOVA	P-value	P-value summary
WTvs.anc-(RNAi)	<0.0001	****
WTvs.lgg-1(RNAi)	<0.0001	****
WTvs.bec-1(RNAi)	<0.0001	****
WTvs.anc1lgg-1(RNAi)	<0.0001	****
WTvs.anc1bec-1(RNAi)	<0.0001	****
anc-1vs.lgg-1(RNAi)	<0.0001	****
anc-1vs.bec-1(RNAi)	0.817	ns
anc-1vs.anc1;lgg1(RNAi)	0.9997	ns
anc-1vs.anc-1bec-1(RNAi)	>0.9999	ns
Fig. 2f: two-way ANOVA	P-value	P-value summary
WTcontrolvsNesprin2-/-control	<0.0001	****
Wtcontrolvs.WTBafA1	0.0001	***
Nesprin2-/-controlvs.Nesprin2-/-BafA1	0.9998	ns
WTBafA1vsNesprin2-/-BafA1	0.0114	*
Fig. 2h: two-way ANOVA	P-value	P-value summary
Wtcontrolvs.Nesprin2-/-control	0.2983	ns
WTBafA1vs.Nesprin2-/-BafA1	0.2092	ns
Wtstarvvs.Nepsrin2-/-starvation	0.5928	ns
WTBafA1starvvs.Nesprin2-/-bafa1starv	0.8204	ns
Fig. 2j: two-way ANOVA	P-value	P-value summary
Wtcontrolvs.Nesprin2-/-control	<0.0001	****
Wtcontrolvs.WTBafA1	<0.0001	****
Nesprin2-/-controvs.Nesprin2-/-BafA1	0.25777	ns
WTBafA1vs.Nesprin2-/-BafA1	0.4288	ns
