# Supplementary material for: Nucleophagy delays aging and preserves germline immortality
Source: Nat Aging. 2022 Dec 23;3(1):34–46. doi: 10.1038/s43587-022-00327-4 (PMC10154226; doi:10.1038/s43587-022-00327-4)
Supplement: Fig. 3 — Statistical source data. [file 43587_2022_327_MOESM6_ESM.xlsx]

## Sheet: DATA
ED Fig. 3b								ED Fig. 3c					ED Fig. 3d					ED Fig. 3e					ED Fig. 3f
Control	lgg-1(RNAi)	anc-1(RNAi)	bec-1(RNAi)	anc-1(RNAi); bec-1(RNAi)	rab-7(RNAi)	anc-1(RNAi); rab-7(RNAi)		Control		BafA1			Control		BafA1			Control		BafA1			Control		BafA1
58.625	24.326	59.97	62.935	82.234	83.477	79.204		WT	Nesprin2-/-	WT	Nesprin2-/-		WT	Nesprin2-/-	WT	Nesprin2-/-		WT	Nesprin2-/-	WT	Nesprin2-/-		WT	Nesprin2-/-	WT	Nesprin2-/-
48.477	27.024	54.892	83.519	86.874	105.751	65.576		0.209	0.332	0.2	0.361		5.9	12	7.6	11.8		166	189	183	384		0.496	0.74	1.034	3
50.797	27.763	89.216	105.303	88.614	63.237	52.804		0.2	0.31	0.18	0.412		4.2	12.3	7.2	12		141	185	180	399		0.562	0.471	1.342	2.48
52.869	32.023	59.01	62.232	92.142	98.317	65.176		0.198	0.29	0.24	0.418		5.8	13.1	7.1	11.1		137	189	181	358		0.301	0.79	1.267	2.54
51.726	24.188	71.934	97.947	95.024	93.339	63.628		0.184	0.21	0.115	0.481		6.1	12.1	7.8	12.2		172	198	182	355		0.349	0.89	1.19	2.78
53.882	22.27	61.831	94.634	107.943	87.079	60.255		0.175	0.32	0.168	0.401		8.2	10.1	7.1	12.5		171	201	179	364		0.601	0.815	0.918	2.99
53.009	24.999	74.905	86.633	131.63	101.442	67.235		0.218	0.34	0.194	0.391		7.2	10.9	6.4	13.1		174	186	180	372		0.612	0.598	1.276	3.05
69.177	18.158	68.85	101.667	81.762	76.21	66.662		0.22	0.36	0.183	0.42		8.4	8.8	8.9	13.8		162	174	202	375		0.554	0.71	1.19	3.2
50.636	24.033	87.023	76.551	70.047	84.452	63.38		0.21	0.33	0.19	0.4		5.1	7.7	8.8	13.4		170	160	169	381		0.551	0.819	1.04	3.18
60.62	12.991	68.684	86.217	93.013	92.286	89.844		0.193	0.31	0.23	0.395		5.5	8.8	8.4	13.1		166	195	175	374			0.696	1.362	3.12
65.203	13.902	50.691	91.766	113.976	84.974	75.334		0.188	0.37	0.25	0.371		5.1	8.4	8.1	13.2		171	186	171	386			0.761	1.052	3.17
55.566	16.52	67.597	85.478	107.209	84.879	97.678		0.179	0.34	0.21	0.364		6.2	8.9	8.8	13.9		161	191	179	349			0.789	1.14	3.02
56.563	20.908	52.021	86.567	74.473	74.066	96.786		0.173	0.37	0.22	0.366		5.4	9.2	8.1	13.4		160	190	184	348			0.811		3.054
54.191	16.912	82.051	74.073	79.594	74.603	98.372		0.23	0.33	0.24	0.381		5.1	7.9	8	12.8		172	188	181	356			0.802		3.01
44.533	22.037	52.443	75.088	76.875	67.316	82.001		0.22	0.3	0.27	0.391		4.5	10.5	8.5	11.5		177	185	193	389			0.495		3.09
59.906	18.782	62.132	68.378	90.644	72.462	88.396		0.21	0.27	0.27	0.339		4.6	12.9	8.8	12.1		183	184	185	375			0.527		3.13
48.402	29.029	106.431	71.393	92.073	102.329	53.134		0.28	0.227	0.21	0.38		4.8	10.5	8.1	12.7		184	182	200	377			0.588		2.72
40.885	14.706	86.353	102.151	85.326	66.136	65.185		0.31	0.298	0.31	0.37		5.6	12.8	8.4	11.8		183	181	203	394			0.71
61.291	17.857	57.766	66.649	160.307	74.012	69.57		0.33	0.274	0.304	0.384		5.1	12.3	8.3	11.4		175	190	201	391
47.107	25.745	56.174	73.67	66.58	76.321	57.024		0.31	0.261	0.2	0.392		4.2	12.1	8.1	11.1		162	188	196	392
51.108	22.788	49.44				103.491		0.192	0.259	0.21	0.31		4.6	12.5	7.7	11.2		162	193	191	395
61.216		108.363						0.201	0.358	0.19	0.32		7.8	13.2	7.9	14.3		158	194		388
47.305		72.187						0.22	0.368	0.16	0.35		7.5	11.9	7.7	14.1		156			392
		62.324						0.173	0.363	0.19	0.37		7.2	11.6	7.6	13.8					390
		108.437						0.198	0.312	0.21	0.31		7.1	12.3	7.1	12.2					390
		77.835						0.174	0.318	0.2	0.39		6.5	13.5	7	11.6					391
		74.9						0.186	0.342	0.18	0.28		6.2	11.6	6.9	11.3
		84.152						0.191	0.39	0.16	0.27		6.5	11.9	6.8	10.8
		80.197						0.205	0.362	0.19	0.36		6.9	12.9	6.5	11.3
		98.727						0.203	0.357	0.11	0.35		6.1	12.4	7.5	11.5
		65.635						0.179	0.418	0.23	0.33		6.3	12.9	7.1	11.8
		72.709						0.196	0.403	0.24	0.32		7.1	12.5	7.3	11.5
		89.35						0.241	0.401	0.21	0.33		7.2	12.8	7.4
		74.914						0.217	0.411	0.27	0.32		7	12.5	7.9
		79.943						0.215	0.33	0.15	0.39		7	12.3	7.4
		90.545						0.211	0.35	0.14	0.39		5.7	12.2	7.1
		87.603						0.203	0.31	0.16	0.31		5.1	12.4	6.9
		48.862						0.241	0.304	0.17	0.39		5.2	12.7	6.5
		70.296						0.235	0.31	0.18	0.45
		110.726						0.238	0.34	0.17	0.41
								0.216	0.293	0.19	0.41
								0.233	0.281	0.22	0.4
								0.228	0.299	0.24	0.33
								0.203	0.276	0.25	0.38
								0.241	0.284	0.25	0.38
								0.215	0.334	0.22	0.31
									0.351	0.21	0.3
									0.34	0.23	0.31
									0.31	0.26	0.29
									0.31	0.19	0.28
									0.3	0.22	0.31
									0.37	0.28	0.34
									0.325	0.29	0.34
										0.31	0.35
										0.33	0.36
										0.31	0.37
										0.2	0.38
										0.211	0.41
											0.42
											0.361

## Sheet: STATISTICS
ED Fig. 3b: one-way ANOVA	P-value	P-value summary
control vs lgg-1(RNAi)	< 0.0001	****
control vs anc-1(RNAi)	< 0.0001	****
control vs bec-1(RNAi)	< 0.0001	****
control vs rab-7(RNAi)	< 0.0001	****
control vs anc-1(RNAi)/bec-1(RNAi)	< 0.0001	****
control vs anc-1(RNAi)/rab-7(RNAi)	0.0002	***
ED Fig. 3c: one-way ANOVA	P-value	P-value summary
Wtcontrolvs.Nesprin2-/-control	<0.0001	****
WTBafA1vs.Nesprin2-/-BafA1	<0.0001	****
ED Fig. 3d: one-way ANOVA	P-value	P-value summary
WTcontrolvs.Nesprin2-/-control	<0.0001	****
WTBafA1vs.Nesprin2-/-BafA1	<0.0001	****
ED Fig. 3e: one-way ANOVA	P-value	P-value summary
WTcontrolvs.Nesprin2-/-control	<0.0001	****
WTBafA1vs.Nesprin2-/-BafA1	<0.0001	****
ED Fig. 3f: one-way ANOVA	P-value	P-value summary
WTcontrolvs.Nesprin2-/-control	0.1129	ns
WTBafA1vs.Nesprin2-/-BafA1	<0.0001	****
