# Supplementary material for: Nucleophagy delays aging and preserves germline immortality
Source: Nat Aging. 2022 Dec 23;3(1):34–46. doi: 10.1038/s43587-022-00327-4 (PMC10154226; doi:10.1038/s43587-022-00327-4)
Supplement: Fig. 4 — Statistical source data. [file 43587_2022_327_MOESM8_ESM.xlsx]

## Sheet: DATA
ED Fig. 4a								ED Fig. 4b			ED Fig. 4c						ED Fig. 4d
WT	anc-1(RNAi)	bec-1(RNAi)	daf-2(RNAi)	anc-1(RNAi); bec-1(RNAi)	anc-1(RNAi); daf-2(RNAi)	daf-2(RNAi); bec-1(RNAi)		WT	anc-1(e1753)		Age (days)	WT	anc-1(RNAi)	eat-2(ad465)	eat-2(ad465); anc-1(RNAi)		Age (days)	WT	anc-1(RNAi)	lgg-1(RNAi)	anc-1(RNAi); lgg-1(RNAi)	fib-1(RNAi)	anc-1(RNAi); fib-1(RNAi)	lgg-1(RNAi); fib-1(RNAi)	daf-2(e1370)	anc-1(RNAi); daf-2(e1370)	lgg-1(RNAi); daf-2(e1370)	daf-2(e1370); fib-1(RNAi)	anc-1(RNAi); lgg-1(RNAi); daf-2(e1370)	anc-1(RNAi); daf-2(e1370); fib-1(RNAi)	lgg-1(RNAi); daf-2(e1370); fib-1(RNAi)
85	151	392	35	211	202	271		0.17	0.338		1						1	0	0	0	0	0			0	0	0
95	245	411	28	359	205	210		0.22	0.332		2						2	0	0	0	0	0			0	0	0
102	162	251	25	311	203	211		0.25	0.328		3						3	0	0	0	0	0			0	0	0
94	163	213	24	340	281	213					4						4	0	0	0	0	0			0	0	0
92	168	245	23	265	275	210					5						5	0	0	0	0	0			0	0	0
91	172	281	35	276	273	205					6						6	0	0	0	0	0			0	0	0
70	169	304	34	266	271	198					7						7	0	0	0	0	0			0	0	0
75	223	356	32	285	279	201					8						8	0	0	0	0	0			0	0	0
78	226	298	30	322	281	203					9						9	0	0	0	0	0			0	0	0
71	235	283	31	303	276	203					9						9					0			0
75	239	280	33	315	284	201					9						10	0	0	1	1	0			0	1	1
83	241	277	34	317	223	256					9						10	0	0	1	1	0			0	1	1
81	248	278	28	252	211	269					9						10	0	0	1	1	0			0	1	1
73	252	295	28	241	216	266					9						10	0	0	1	1	0			0	1	1
94	261	291	29	233	219	281					9						10	0	0	1	1	0			0	1	1
92	223	283	27	231	206	265					9						10	0	0	1	1	0			0	1	1
94	241	281	32	223	201	216					9						10	1	1	1	1	0			0	1	1
91	163	271	34	226	200	217					10			0	0		10	1	1	1	1	0			0	1	1
89	189	270	35	241	217	218					10			0	0		10	1	1	1	1	0			0	1	1
82	224	266	31	245	219	216					10			0	0		10	1	1	1	1	0			0	1	1
81	218	260	33	233	228	215					10			0	0		10	1	1	1	1	0			0	1	1
84	188	262	34	217	235	214					10			0			10	1	1	1	1	0			0	1	1
73	234	274	35	243	239	265					10			0			10	1	1	1	1	1				1	1
68	238	280	35	246	242	203					10			0			10	1	1	1	1	1				0	1
65	226		33	241	247	210					10			0			10	1	1	1	1						0
69	235		31	236		213					10			0			10	1	1	1	1						0
76	237		36	248		215					10			0			10	1	1	1	1						0
74	219		31	213		204					10			0			10	1	1	1	1						0
72			29			201					10			0			10	1	1	1							0
			28			200					10			0			10	1	1	1							0
											10			0			10	1	1	1							0
											10			0			10	1	1	1							0
											10			0			10	1	1	1	1						0
											10			0			10	1	0	1	1
											10			0			10	1	0	1	1
											10			0			10	1	0	1	1
											10			0			10	1	0	1	1
											10			0			10		0	1	1
											10			0			10		0	1	1
											10			0			10		0	1	1
											10			0			10		0	0	1
											10			0			10		0	0	1
											10			0			10		0	0	1
											11			0			10		0	0	1
											11			0			10		0	0	1
											11			0			10		1	1	1
											11			0			10		1	1	1
											11			0			10		1	1	1
											11	1	1	0			10		1	1	1
											11			0			10		1	1	1
											11			0			11	1	1	1	1					0	0	0
											11			0			11	0	1		1					0	0	0
											11			0			11	0								0	0	0
											11			0			11										0	0
											11			0			11											0
											11			0			11											0
											11			0			11
											11			0			11
											11			0			11
											11			0			12	1	1
											12			0	0		12
											12			0	0		12
											12			0	1		12
											12			0			12
											12			0			12
											12			0			12
											12	1	1	0			12
											12		1	0			12
											13		1	0	1		12				1
											13	1	1	0			12				1
											13	1	1	0			12				1
											13	1	1	0			13				1
											13		1	0			13				1
											14	1	1	0			13	1	1	1	1
											14	1	1	0			13	1	1	1	1					1	1
											14	1	1	0			13	1	1	1	1					1	1
											14	1	1	0			13	1	1	1	1					1	1
											14	1	1	0			13	1	1	1	1					1	1
											14	1	1	0			13	1	1	1	1					1	1
											14		1	0			13	1	1	1	1					1	1
											14	1	1	0			13	1	1	1	1					0	1
											14	1	1	0			13	1	1	1	1					0	1
											14		1	0			13	1	1	1	1					0	1
											14		1	0	0		13	1	1	1	1					0	1
											14		1	0	0		13	1	1	1	1						1
											14		1	0			13	1	1	1	1						1
											14			0			13	1	1	1							1
											14			0			13	1	1	1							1
											14			0			13	1	1	1							1
											14		1	0			13	1	1	1							1
											14	1	1	0			13	1	1	1							1
											14	1	1	0			13	1	1	1							1
											15	1	1	0			13	1	1	1							1
											15	1	1	0			13	1	1	1							0
											15	1	1	0			13	1	1	1							0
											15	1	1	0			13	1	1	1	1
											15	1	1	0			13	1	1	1	1
											15	1	1	0	1		13	1	1	1	1
											15	1	1	0			13	1	1	1	1
											15	1	1	0			13	1	1	1	1
											15	1	1	0			13	1	1	1	1
											15	1	1	0			13	1	1	1	1
											15	1	1	0	0		13	1	1	1	1
											15	1	1	0	0		13	1	1	1	1
											15	1	1	0			13	1	1	1	1
											15	1	1	0			13	1	1	1	1
											15	1	1	0			13	1	1	1	1
											15	1	1	0			13	1	1	1	1
											15	1	1	0			13	1	1	1	1
											15		1	0			13		1	1	1
											15		1	0			14			1	1
											15		1	0			14	1	1	1	1
											15		1	0			15	1	1	1	1
											15		1	0			15			1	1
											15		1	0			15	1	1	1	1					1
											15		1	0			16	1	1	1	1					1
											15	1	1	0			16	1	1	1	1					1
											15	1	1	0			16	1	1	1	1					1
											15	1	1	0			16	1	1	1	1					1	1
											16	1	1	0			16	1	1	1	1						1
											16	1	1	0			16	1	1	1	1						1
											16	1	1	0	1		16	1	1	1	1			1			1
											16	1	1	0	1		16	1	1	1	1			1			1
											16	1	1	0			16	1	1	1	1			1			1
											16	1	1	0			16	1	1	1	1			0			1
											16	1	1	0	0		16	1	1	1	1			0			1
											16	1	1	0	0		16	1	1	1	1			1		0	1
											16	1	1	0	0		16	1	1	1	1			1		0	1
											16	1	1	0			16	1	1		1					0	0
											16	1	1	0			16	1	1		1					0	0
											16	1	1	0			16	1	1		1			1		0	0
											16	1	1	0			16	1	1					1
											16	1	1	0			16	1	1					1			0
											16	1	1	0			16	1	1		1		1	1			0
											16	1	1	0			16	1	1		1	1	1	1			0
											16	1	1	0			16	1	1		1	1	1	1			0
											16	1	1	0			16	1		1	1	1	1	1
											16	1	1	0	1		16	1		1	1	0	1	1
											16	1	1	0	1		17	1	1	1	1	0	1	1
											16	1	1	0			17	1	1	1	1	1	1	1
											16	1	1	0			17	1	1	1	1	1	1	1
											17	1	1	0	1		17	1	1	1	1	1	1	1
											17	1	1	0			17	1	1	1	1	1	1	1
											17	1	1	0	1		17	1	1	1	1	1	1	1
											17	1	1	0			17	1		1	1	1	1	1
											17	1	1	0			17	1		1	1	1	1	1
											17	1	1	0	1		17	1		1	1	1	1	1
											17	1	1	1			17			1	1	1	1	1		1	1
											17		1	1			17			1	1	1	1	1			1		1
											17	1	1	1			17			1	1	1	1	1
											17	1	1	0			18	1	1	1	1	1	1	1					1
											17	1	1	0			18	1	1	1		1	1	0
											18	1	1	0			18	1	1	1		1	1	0					1
											18	1	1	0			18	1	1	1		1	1	1		1	1		1
											18	1	1	0	1		18	1	1			1	1	1		1	1		1
											18	1	1	0			18	1	1	1		1	1	1		1	1		1
											18	1	1	0			19	1	1	1		1	1	1		1	1		1
											18	1	1	0			19	1	1	1		1	1	1		1	1
											18	1	1	0			19	1	1	1		1	1	1		1	1		1
											18	1	1	0			19	1	1	1		1	1	1		1	1		1
											18	1	1				19	1	1	1		1	1	1			1		1
											18	1	1				20	1	1	1		1	1	1		1	1		1
											18	1	1				20	1	1	1	1	1	1	1		1	1
											18	1	1				20	1	1	1	1	1	1	1		1	1		1
											19	1	1		1		20	1	1	1	1	1	1	1		1	1		1
											19	1	1		1		20	1	1	1	1	1	1	1		1	1		1
											19	1					21	1	1	1	1	1		1		1	1
											19	1	1	1			21	1	1	1	1	1		1		1	1
											20			1			21	1	1	1	1	1		1		1	1		1
											20						21	1	1	1	1		1	1		1	1		1
											20	1	1				21	1	1	1	1		1	1		1	1		1
											20	1	1		1		21	1	1	1	1			1		1	1		1
											20	1	1	1			21	1	1	1	1			1		1	1		1
											20	1	1	1			21		1					1		1	1		1
											21	1					21		1					1		1	1		1
											21						22	1	1			1	1	1		1	1		1
											21						22	1	1			1	1	1		1	1		1
											21	1		1	1		22	1	1			1	1	1		1	1		1
											23	1	1	1			22	1				1	0	0		1	1		1
											23	1	1	1			22	1		1		1	0	0		1	1		1
											24	1	1	1	1		22	1		1		1	1	1		1	1		1
											24	1	1	1			22	1		1			1	1		1	1		1
											24	1	1	1	1		22			1			1	1		1			1
											24			1	1		22					1	1	1		1
											24			1	1		22						1	1		1			1
											25	1		1	1		23	1	1			1	1	1		1	1		1
											25				1		23	1	1			1	1	1		1	1		1
											25				1		23	1	1			1	1	1			1		1
											25				1		23	1				1	1	1		1	1		1
											25				1		23	1					1	1		1			1
											26			1	1		24	1					1	1		1			1
											26			1	1		24	1	1			1	1	1		1	1		1
											26			1	1		24	1	1				1	1		1	1		1
											27			1	1		24	1	1				1	1		1	1		1
											27			1	1		25	1					1	1		1	1		1
											27			1	1		25	1					1	1		1	1		1
											27			1	1		25					1	1	1		1	1		1
											27			1	1		25						1	1		1	1		1
											27			1	1		25					1	1	1		1			1
											27			1	1		25					1	1	1		1			1
											27			1	1		25					1	1	1		1			1
											27			1	1		25					1	1	1		1			1
											27			1	1		25			1		1	1	1		1			1
											28			1	1		25					1	1	1					1
											28			1	1		25						1	1					1
											28			1	1		25					1		1		1			1
											28			1	1		25					1	1	1		1			1
											28			1	1		25					1	1	1		1			1
											28			1	1		25					1	1	1		1	1		1		1
											28			1	1		26	1	1			1	1	1		1	1		1		1
											28			1	1		26					1	1	1		1	1		1		1
											28			1	1		26					1	1	1		1	1		1	1	1
											28			1	1		26					1	1	1		1	1		1	1	1
											29			1	1		26					1	1	1		1			1	1	1
											29			1	1		26					1	1	1		1		1	1	1	1
											29			1	1		26					1	1	1	1	1		1	1	1	1
											29			1	1		27					1	1	1	1	1	1	1	1	1	1
											29			1	1		27					1	1	1	1	1	1	1	1	1	1
											29			1	1		28					1	1	1	1	1	1	1	1	1	1
											29			1			28					1	1	1	1	1	1	1	1	1	1
											30			1			29						1	1	1	1	1	1	1	1	1
											30			1	1		29						1	1	1	1	1	1	1	1	1
											30			1	1		29						1	1	1	1	1	1	1	1	1
											31			1			29					1	1	1	1	1	1	1	1	1	1
											31			1			30					1	1	1	1	1		1	1	1	1
											31			1	1		30					1	1		1	1	1	1	1	1	1
											31			1	1		30					1	1	1	1	1	1	1	1	1	1
											31			1	1		31					1	1	1	1	1	1	1	1	1	1
											32			1	1		31					1	1	1	1	1	1	1	1	1	1
											32			1	1		31					1			1	1	1	1	1	1
											33			1	1		31					1			1		1	1	1	1
											33			1			31					1			1		1	1	1	1	1
											34			1			32					1			1		1	1	1		1
											34			1			32					1			1	1	1	1	1		1
											34			1			32					1			1	1	1	1	1		1
											35			1	1		32					1			1		1	1	1	1	1
											35			1			32					1			1		1	1	1	1	1
											36			1			32					1			1	1	1	1	1	1	1
											36			1			33					1			1	1	1	1	1	1	1
											37			1			33					1			1	1	1	1	1	1	1
											37			1			33					1			1	1	1	1	1	1	1
											38			1			33					1			1		1	1	1	1	1
											38			1			33					1			1		1	1	1	1	1
											39			1			33					1			1	1	1	1	1	1	1
																	34					1			1	1	1	1	1	1	1
																	34					1			1	1	1	1	1	1	1
																	34					1			1		1	1	1	1	1
																	35					1			1	1	1	1	1	1	1
																	35					1			1	1	1	1	1	1	1
																	35					1			1	1	1	1	1	1	1
																	35					1			1	1	1	1	1	1	1
																	36								1	1	1	1	1	1	1
																	36								1	1	1	1	1	1	1
																	37									1	1	1	1	1	1
																	37									1	1	1	1	1	1
																	37								1	1	1	1	1	1	1
																	37								1	1	1	1	1	1	1
																	38								1	1	1	1	1	1	1
																	38								1	1	1	1	1	1	1
																	39								1	1	1	1	0	1	1
																	39								1	1	1	1	1	1	1
																	39								1	1	1	1	1	1	1
																	39								1	1	1	1	1	1	1
																	39								1	1	1	1	1	1	1
																	39								1	1	1	1	1	1	1
																	39								1	1	1	1	1	1	1
																	39								1	1	1	1	1	1	1
																	39								1	1	1	1	1	1	1
																	40								1	1	1	1	1	1	1
																	40								1	1	1	1	1	1	1
																	40								1	1	1	1	1	1	1
																	40								1	1	1	1	1	1	1
																	41								1	1	1	1	1	1	1
																	41								1	1	1	1	1	1	1
																	41								1	1	1	1	1	1	1
																	41								1	1	1	1	1	1	1
																	42								1	1	1	1	1	1	1
																	42								1	1	1	1	1	1	1
																	44								1	1	1	1	1	1	1
																	44								1	1	1	1	1	1	1
																	44								1	1	1	1		1	1
																	45								1	1		1	1	1	1
																	45								1	1		1		1	1
																	46								1	1		1		1	1
																	46								1	1		1		1	1
																	47								1	1		1		1	1
																	47								1	1		1		1	1
																	48								1	1		1		1	1
																	48								1	1		1		1	1
																	49								1	1		1		1	1
																	50								1	1		1		1	1
																	50								1			1		1	1
																	51								1			1		1	1
																	51								1			1		1	1
																	52								1			1		1	1
																	52								1			1		1	1
																	53								1			1		1	1
																	54								1			1		1	1
																	55													1	1
																	55								1			1		1	1
																	56								1			1		1	1
																	55								1			1		1
																	56								1			1		1
																	57								1			1
																	58								1			1
																	59								1			1
																	60								1			1
																	61								1			1
																	61								1			1
																	62								1			1
																	63								1

## Sheet: STATISTICS
ED Fig. 4a: one-way ANOVA	P-value	P-value summary
WTvs.anc-1(RNAi)	<0.0001	****
WTvs.bec-1(RNAi)	<0.0001	****
WTvs.daf-2(RNAi)	<0.0001	****
WTvs.anc-1(RNAi);bec-1(RNAi)	<0.0001	****
WTvs.bec-1(RNAi);daf-2(RNAi)	<0.0001	****
WTvs.anc-1(RNAi);daf-2(RNAi)	<0.0001	****
ED Fig. 4b: t-test	P-value	P-value summary
WTvs.anc-1(1753)	0.0071	**
