# Supplementary material for: Nucleophagy delays aging and preserves germline immortality
Source: Nat Aging. 2022 Dec 23;3(1):34–46. doi: 10.1038/s43587-022-00327-4 (PMC10154226; doi:10.1038/s43587-022-00327-4)
Supplement: Fig. 5 — Statistical source data. [file 43587_2022_327_MOESM11_ESM.xlsx]

## Sheet: DATA
Fig. 5b
20°C		25°C
WT	anc-1(e1753)	WT	anc-1(e1753)
0	5	1	15
0	8	0	12
0	3	2	20

## Sheet: STATISTICS
Fig. 5b: two-way ANOVA	P-value	P-value summary
WT20degreesvs.anc-1(1753)20degrees	0.1738	ns
WT20degreesvs.WT25degrees	0.9666	ns
anc-1(e1753)20degreesvs.anc-1(e1753)25degrees	0.0133	*
WT25degreesvs.anc-1(e1753)25degrees	0.0023	**
