# Supplementary material for: Nucleophagy delays aging and preserves germline immortality
Source: Nat Aging. 2022 Dec 23;3(1):34–46. doi: 10.1038/s43587-022-00327-4 (PMC10154226; doi:10.1038/s43587-022-00327-4)
Supplement: Fig. 6 — Statistical source data. [file 43587_2022_327_MOESM12_ESM.xlsx]

## Sheet: DATA
Fig. 6b
WT	anc-1(RNAI)	ced-4(RNAi)	anc-1(RNAi); ced-4(RNAi)	lgg-1(RNAi)	anc-1(RNAi); lgg-1(RNAi)
7	9	0	4	11	10
9	5	0	4	5	7
11	7	0	5	2	3
6	12	0	3	12	10
5	4	0	7	5	6
6	10	0	1	7	6
3	5	0	4	3	4
8	2	0	0	4	3
3	14	0	6	5	4
2	6	2	2	4	5
6	13	3	5	7	6
7	3	2	7	8	7
6	4	3	6	6	7
9	2	4	4	9	8
10	6	4	7	5	6
7	12	3	1	4	5
12	4	3	5	7	6
12	8	4	3	9	8
6	5	3	2	5	6
11	4	0	2	2	3
6	7	0	5	12	5
8	0	2	6	5	4
5	0	1	2	7	5
4	6	2	5	3	2
5	7	5	7	4	4
6	3	3	2	4	8
5	2	0	2	4	3
4	7	4	2	9	7
3	9	0	1	5	9
5	7	1	5	4	8
6	8	8	3	4	8
5	7	1	0	17	7
5	6	3	6	5	6
4	5	4	0	11	7
3	8	3	3	6	8
3	9	2	7	5	10
2	8	0	2	6	11
6	5	2	5	7	12
3	5	0	4	7	13
6	5	0	7	7	11
4	7	0	5	7	10
4	7	0	4	7	13
4	3		2	7	6
4	6		5	7	7
4	5		2	8	9
3	9		1	8	8
3	6		4	8	9
4	10		4	7	9
3	7		5		9
4	7		5
4	7		2
4	8		3

## Sheet: STATISTICS
Fig. 6b: one-way ANOVA	P-value	P-value summary
WTvs.anc-1(RNAi)	0.4671	ns
WTvs.ced-4(RNAi)	<0.0001	****
WTvs.anc-1(RNAi);ced-4(RNAi)	0.0063	**
WTvs.lgg-1(RNAi)	0.3589	ns
WTvs.lgg-1(RNAi)anc-1(RNAi)	0.0175	*
