# Supplementary material for: Nucleophagy delays aging and preserves germline immortality
Source: Nat Aging. 2022 Dec 23;3(1):34–46. doi: 10.1038/s43587-022-00327-4 (PMC10154226; doi:10.1038/s43587-022-00327-4)
Supplement: Extended Data Fig. 1 — Statistical source data. [file 43587_2022_327_MOESM13_ESM.xlsx]

## Sheet: DATA
ED Fig. 1b			ED Fig. 1d			ED Fig. 1f					ED Fig. 1g					ED Fig. 1h									ED Fig. 1i
WT	anc-1(e1753)		WT	Nesprin2-/-		Control		BafA1			Control		BafA1			WT	anc-1(e1802)	anc-1(e1873)	anc-1(e1753)	WT	anc-1(e1802)	anc-1(e1873)	anc-1(e1753)		37°C
1223	2338		1058	1103		WT	Nesprin2-/-	WT	Nesprin2-/-		WT	Nesprin2-/-	WT	Nesprin2-/-		100	64	85	68	95	0	0	0		D1		D4		200J/m2		400J/m2
1334	2657		1123	1243		10.738	12.495	13.845	13.94		9	14	18	35		100	40	86	88	90	0	0	0		WT	anc-1(e1753)	WT	anc-1(e1753)	WT	anc-1(e1753)	WT	anc-1(e1753)
1945	2008		948	954		8.69	14.483	10.4	14.036		3	12	16	37		98	43	87	85	98	0	0	0		60	19	46	12	92	72	33	0
2394	2481		878	1739		7.486	15.032	13.489	12.011		4	11	22	39		100	57	80	80	99	0	0	0		78	18	53	9	89	71	32	0
984	1502		912	1932		12.501	13.004	15.901	10.867		5	8	15	36		100	69	90	75	93	0	0	0		72	11	58	7	78	65	65	0
899	1734		1137	1234		13.045	12.756	8.033	14.395		6	8	23	34		90	55	79	72	92	0	0	0		61	9	44	8	77	62	47	0
911	2298		1065	1856		7.688	11.182	9.785	15.033		6	11	21	33		100	65	88	87	90	0	0	0		60	8	71	8	71	78	67	0
993	2409		742	1276		8.546	15.93	8.134	15.012		7	13	17	31		90	68	95	85	87	0	0	0		74	12	39	12	88	79	57	0
984	2241		759	984		11.023	16.437	14.067	12.78		7	14	16	42		100	63	82	82	98	0	0	0		71	13	58	12	78	78	73	0
921	2376		813	997		10.01	13.94	13.179	14.92		8	15	19	45		100	61	92	69	95	0	0	0		57	18	55	11	83	75	66	0
843	2501		711	1399		6.086	14.022	14.09	12.831		9	11	22	30		100	52	95	72	97	0	0	0		71	22	49	8	98	55	70	0
995	2495		981	1488		7.056	12.296	14.89	11.076		6	13	25	48		100	58	85	90	97	0	0	0		78	23	61	7	100	81	32	0
1094	1604		872	1893		6.441	14.767	15.01	10.845		4	10	24	29		100	63	80	88	93	0	0	0		52	7	32	13	76	52	36	0
1976	1339		703	2056		8.921	13.289	12.39	9.73		5	9	19	28		95	53	88	85	99	0	0	0
1134	2193		699	1594		9.747	14.927	11.015	9.576		6	14	17	39
1258	2045		849	1167		11.113	11.893	10.839	13.44		7	15	18	42
1077	2178		1023	1089		12.809	9.293	12.394	14.078		8	13	22	40
2130	2381		581	993		13.566	9.397	12.49	15.194		12	14	17	37
1787	2439		937	833		12.692	10.904	12.678	16.48		7	13	20	32
1697	2657		978	1590		11.882	13.447	13.909	14.73		4	9	19	47
2193	1956		1035	1284		10.504	14.988	14.011	13.855		5	11	18	45
1956	1478		794	1562		7.047	15.929	11.78	13.98		6	14	21	41
2210	1841		778	1889		9.102	14.78	11.076	13.87					42
2122	1921		751	1274		11.203	11.232	13.066	14.189
2005	1728		704	1993		8.033	10.89	13.272	14.732
1856	2471		688	1092		14.39	14.38	12.038	14.55
1797	2152		761	2041		11.93	14.9	14.33	12.021
1714	2690		702	1931		8.035	13.967	16.89	12.49
1804	2589		871	1766		13.911	13.284	14.011	13.713
1698	1553		734	1458		6.152	13.944	14.09	13.89
1957	1402		690	1349		6.671	12.587	13.45	13.759
2084	2509		686	1278		8.038	14.178	11.39	15.11
1933	1836		612	1089		6.291	15.381	8.382	11.78
2008	1912		802	992		7.853	15.268	11.045	12.482
1992	2843		843	981		6.48	12.59	14.898	13.56
1793	2562		813	841
2147	1548		709	1035
1455	2843		779	1186
1945	2054		651	1267
1998	1740		601	1384
2196	2149		905	1234

## Sheet: STATISTICS
ED Fig. 1b: t-test	P-value	P-value summary
WTvs.anc-1(1753)	<0.0001	****
ED Fig. 1d: t-test	P-value	P-value summary
WTvs.Nesprin2-/-	<0.0001	****
ED Fig. 1f: two-way ANOVA	P-value	P-value summary
WTcontrolvs.WTBafA1	0.0066	**
Wtcontrolvs.Nesprin2-/-control	0.0025	**
Nesprin2-/-controlvs.Nesprin2-/-BafA1	>0.9999	ns
WTBafA1vs.Nesprin2-/-BafA1	0.9049	ns
ED Fig. 1g: one-way ANOVA	P-value	P-value summary
WTcontrolvs.WTBafA1	<0.0001	****
Wtcontrolvs.Nesprin2-/-control	<0.0001	****
Nesprin2-/-controlvs.Nesprin2-/-BafA1	<0.0001	****
WTBafA1vs.Nesprin2-/-BafA1	<0.0001	****
ED Fig.1h: two-way ANOVA	P-value	P-value summary
WTstarvationD5vs.anc-1(1802)D5	<0.0001	****
WTstarvationD5vs.anc-1(1873)D5	<0.0001	****
WTstarvationD5vs.anc-1(1753)D5	<0.0001	****
WTstarvationD10vs.anc-1(1802)D10	<0.0001	****
WTstarvationD10vs.anc-1(1873)D10	<0.0001	****
WTstarvationD10vs.anc-1(1753)D10	<0.0001	****
ED Fig. 1i: one-way ANOVA	P-value	P-value summary
WT37degDAY1vs.anc-1(1753)37degDAY1	<0.0001	****
WT37degDAY4vs.anc-1(1753)37degDAY4	<0.0001	****
WT200j/m2vs.anc-1(1753)200j/m2	0.01	*
WT400j/m2vs.anc-1(1753)400j/m2	<0.0001	****
