# Supplementary material for: Nucleophagy delays aging and preserves germline immortality
Source: Nat Aging. 2022 Dec 23;3(1):34–46. doi: 10.1038/s43587-022-00327-4 (PMC10154226; doi:10.1038/s43587-022-00327-4)
Supplement: Extended Data Fig. 2 — Statistical source data. [file 43587_2022_327_MOESM14_ESM.xlsx]

## Sheet: DATA
ED Fig. 2c			ED Fig. 2d
Control	BafA1		Fed	Starved
8	29		1	2.4
10	42		1	4.4
14	23		1	2.5
11	35
14	22
7	24
5	25
6	22
9	19
10	38
15	40
13	25
11	24
7	26
8	27
6	26
9	23
5	31
4	33
7	32
8	28
11	27
6	28
9	25
8	26
9	23
13	24
12	25
11	29
14	32
11	32
8	30
7	29
11	20
7	30
8	22
12	17
8	28
6	29
12	28
10	26
11	29
13	30
11	28
9	26
8	31
8	32
7	29
6	30

## Sheet: STATISTICS
ED Fig. 2c: t-test	P-value	P-value summary
WTvs.Nesprin2-/-	>0.0001	****
ED Fig. 2d: t-test	P-value	P-value summary
WTvs.Nesprin2-/-	0.032	*
