# Supplementary material for: Nucleophagy delays aging and preserves germline immortality
Source: Nat Aging. 2022 Dec 23;3(1):34–46. doi: 10.1038/s43587-022-00327-4 (PMC10154226; doi:10.1038/s43587-022-00327-4)
Supplement: Extended Data Fig. 5 — Statistical source data. [file 43587_2022_327_MOESM18_ESM.xlsx]

## Sheet: DATA
ED Fig. 5b (left)			ED Fig. 5b (right)			ED Fig. 5e												ED Fig. 5f
WT	anc-1(RNAi)		WT	anc-1(RNAi)		WT	anc-1(RNAi)	lgg-1(RNAi)	bec-1(RNAi)	WT	anc-1(e1753)	anc-1(e1873)	lgg-2(tm5755)	atg-18(gk378)	ncl-1(e1942)	ncl-1(e1855)		Time (h)	0	1	2	3	4	5	6
0.034	0.049		58	74.6		6.9384	65.3485	57.234	75.3485	9.0988	68.3432	72.3596	52.334	74.586	85.394	77.495		WT	26	26.529	26.635	35.565	37.845	43.919	48
0.03	0.052		58	72.8		7.2845	80.4594	68.3245	83.495	11.9887	55.997	55.3596	60.3456	81.3586	78.245	80.359		anc-1(RNAi)	24	25	26	35	38	42	49
0.031	0.047		78	82		5.37485	52.355	58.345	72.3586	6.322	81.733	48.3596	45.3456	65	81.459	75.345		ife-2(RNAi)	23	20	18	24	20	29	30
0.025	0.054		81	79														Cycloheximide	24	31	32	32	33	32	33
0.024	0.053		44	75
0.03	0.051		48	84
0.035	0.047		55	89
0.037	0.045		70	75
0.0233	0.05		66	73
0.04	0.048		62	77
0.032	0.051		47	82
0.04	0.053		55	78
	0.047		59	90
			57	72
			54	94
			52	73
			65

## Sheet: STASTICS
ED Fig. 5b (left): t-test	P-value	P-value summary
WT vs. anc-1(RNAi)	<0.0001	****
ED Fig. 5b (right): t-test	P-value	P-value summary
WT vs. anc-1(RNAi)	<0.0001	****
ED Fig. 5e: one-way ANOVA	P-value	P-value summary
WTvs.anc-1(RNAi)	<0.0001	****
WTvs.lgg-1(RNAi)	<0.0001	****
WTvs.bec-1(RNAi)	<0.0001	****
Wt vs. anc-1(1753)	<0.0001	****
Wt vs. anc1(1783)	<0.0001	****
Wt vs. lgg-2(tm5755)	<0.0001	****
Wt vs. Atg18	<0.0001	****
Wt vs. Ncl1e	<0.0001	****
Wt vs. Ncl1865	<0.0001	****
